# Supplementary material for: Content-Related Quality Control of Water- and Fat-Soluble Vitamins in Fortified Non-Alcoholic Beverages
Source: Nutrients. 2024 Nov 13;16(22):3872. doi: 10.3390/nu16223872 (PMC11597373; doi:10.3390/nu16223872)
Supplement: Supplementary file 1 [file nutrients-16-03872-s001.zip]

Archive with 1 entries (1 files):
- nutrients-3288991-supplementary.pdf
